# Supplementary material for: Glucose Uptake and Oxidative Stress in Caco-2 Cells: Health Benefits from Posidonia oceanica (L.) Delile
Source: Mar Drugs. 2022 Jul 14;20(7):457. doi: 10.3390/md20070457 (PMC9319946; doi:10.3390/md20070457)
Supplement: Supplementary file 1 [file marinedrugs-20-00457-s001.zip]

Archive with 1 entries (1 files):
- marinedrugs-1802722-supplementary.pdf
